# Supplementary material for: Potential patterns of fall armyworm seasonal migration in West Africa modeled with atmospheric trajectory analyses
Source: Pest Manag Sci. 2026 Mar 22;82(7):6509–17. doi: 10.1002/ps.70732 (PMC13240689; doi:10.1002/ps.70732)
Supplement: Supplementary file 2 — Data S2. Supporting Information. [file PS-82-6509-s002.zip]

Archive with 4 entries (4 files):
- 3_2021 result.zip
- 3_2022 result.zip
- 3_2023 result.zip
- 3_sup 2.zip
